# Supplementary material for: Anti-Food Allergic Compounds from Penicillium griseofulvum MCCC 3A00225, a Deep-Sea-Derived Fungus
Source: Mar Drugs. 2021 Apr 16;19(4):224. doi: 10.3390/md19040224 (PMC8073018; doi:10.3390/md19040224)
Supplement: Supplementary file 1 [file marinedrugs-19-00224-s001.zip]

Archive with 1 entries (1 files):
- marinedrugs-1177355-supplementary.pdf
